# Supplementary material for: Impact of the SCF signaling pathway on leukemia stem cell-mediated ATL initiation and progression in an HBZ transgenic mouse model
Source: Oncotarget. 2016 Jun 21;7(32):51027–43. doi: 10.18632/oncotarget.10210 (PMC5239456; doi:10.18632/oncotarget.10210)
Supplement: Supplementary file 2 [file oncotarget-07-51027-s002.xlsx]

## Sheet: Sheet1
Supplemental Table 3: List of up-regulated genes in Ht48 SP cells.
Gene	Gene	Fold change
Symbol	Name
Smarcc1	SWI/SNF related, matrix associated, actin dependent regulator of chromatin, subfamily c, member 1	5046
Lyz2	lysozyme 2	189
*Klra4	killer cell lectin-like receptor, subfamily A, member 4	165
Retnlg	resistin like gamma	158
Nr4a2	nuclear receptor subfamily 4, group A, member 2	151
Ltf	Lactotransferrin	140
*Fosb	FBJ osteosarcoma oncogene B	138
Ngp	neutrophilic granule protein	128
Ccl4	chemokine (C-C motif) ligand 4	127
*Klra7	killer cell lectin-like receptor, subfamily A, member 7	125
Lcn2	lipocalin 2	125
Ccl3	chemokine (C-C motif) ligand 3	123
Klra23	killer cell lectin-like receptor subfamily A, member 23	118
Pglyrp1	peptidoglycan recognition protein 1	116
Klra23	killer cell lectin-like receptor subfamily A, member 23	111
Camp	cathelicidin antimicrobial peptide	102
Il1b	interleukin 1 beta	101
Fcnb	ficolin B	95
Camp	cathelicidin antimicrobial peptide	89
Klra22	killer cell lectin-like receptor subfamily A, member 22	88
Lyz1	lysozyme 1	85
Cebpe	CCAAT/enhancer binding protein (C/EBP), epsilon	80
Mmp8	matrix metallopeptidase 8	80
Klra16	killer cell lectin-like receptor, subfamily A, member 16	73
Itgb2l	integrin beta 2-like	72
C3	complement component 3	71
Prtn3	proteinase 3	70
Gadd45b	growth arrest and DNA-damage-inducible 45 beta	70
Nr4a1	nuclear receptor subfamily 4, group A, member 1	68
Clec4d	C-type lectin domain family 4, member d	67
Ramp3	receptor (calcitonin) activity modifying protein 3	66
Trem3	triggering receptor expressed on myeloid cells 3	66
Fpr1	formyl peptide receptor 1	66
BC096441	cDNA sequence BC096441	64
Ramp3	receptor (calcitonin) activity modifying protein 3	62
Clec7a	C-type lectin domain family 7, member a	61
Tbx21	T-box 21	61
Ccl5	chemokine (C-C motif) ligand 5	60
Mrgpra2b	MAS-related GPR, member A2B	60
Alox5	arachidonate 5-lipoxygenase	59
Klrb1a	killer cell lectin-like receptor subfamily B member 1A	58
Clec4e	C-type lectin domain family 4, member e	56
Hp	Haptoglobin	56
Fpr2	formyl peptide receptor 2	54
Chi3l4	chitinase 3-like 4	54
Cd14	CD14 antigen	53
Nkg7	natural killer cell group 7 sequence	53
Anxa1	annexin A1	52
Ifitm6	interferon induced transmembrane protein 6	50
Bhlhe40	basic helix-loop-helix family, member e40	50
*Klra7	killer cell lectin-like receptor, subfamily A, member 7	49
Rs5-8s1	5.8S ribosomal RNA	46
Vill	villin-like	46
Klrc1	killer cell lectin-like receptor subfamily C, member 1	45
Hk3	hexokinase 3	45
Dnajb9	DnaJ (Hsp40) homolog, subfamily B, member 9	44
S100a8	S100 calcium binding protein A8 (calgranulin A)	44
C3	complement component 3	44
Lbp	lipopolysaccharide binding protein	43
Mgst1	microsomal glutathione S-transferase 1	43
Chi3l3	chitinase 3-like 3	43
Pi16	peptidase inhibitor 16	43
Tob1	transducer of ErbB-2.1	42
Lrg1	leucine-rich alpha-2-glycoprotein 1	42
Arc	activity regulated cytoskeletal-associated protein	42
Arap3	ArfGAP with RhoGAP domain, ankyrin repeat and PH domain 3	41
Igsf6	immunoglobulin superfamily, member 6	41
Tlr2	toll-like receptor 2	40
Pygl	liver glycogen phosphorylase	40
Mgst1	microsomal glutathione S-transferase 1	40
*Junb	Jun-B oncogene	40
Cish	cytokine inducible SH2-containing protein	39
Pmaip1	phorbol-12-myristate-13-acetate-induced protein 1	39
Xdh	xanthine dehydrogenase	39
Anxa1	annexin A1	38
S100a11	S100 calcium binding protein A11 (calgizzarin)	38
Klk8	kallikrein related-peptidase 8	38
Cebpd	CCAAT/enhancer binding protein (C/EBP), delta	37
Mpo	myeloperoxidase	37
Oas1a	2'-5' oligoadenylate synthetase 1A	37
Fcer1g	Fc receptor, IgE, high affinity I, gamma polypeptide	37
Ifitm3	interferon induced transmembrane protein 3	36
F10	coagulation factor X	36
Csf2ra	colony stimulating factor 2 receptor, alpha, low-affinity (granulocyte-macrophage)	36
Ltb4r1	leukotriene B4 receptor 1	36
Ctla2a	cytotoxic T lymphocyte-associated protein 2 alpha	36
Mocos	molybdenum cofactor sulfurase	36
Ly6c1	lymphocyte antigen 6 complex, locus C1	35
Fos	FBJ osteosarcoma oncogene	35
Klrb1c	killer cell lectin-like receptor subfamily B member 1C	35
Ctla2b	cytotoxic T lymphocyte-associated protein 2 beta	35
Mpo	myeloperoxidase	35
Crtam	cytotoxic and regulatory T cell molecule	35
Mapk13	mitogen-activated protein kinase 13	33
Tmem40	transmembrane protein 40	32
Zfp36	zinc finger protein 36	32
Trem2	triggering receptor expressed on myeloid cells 2	32
Cdyl2	chromodomain protein, Y chromosome-like 2	31
Orm1	orosomucoid 1	31
Ccl6	chemokine (C-C motif) ligand 6	30
Apobr	apolipoprotein B receptor	30
Scnn1a	sodium channel, nonvoltage-gated 1 alpha	29
Ifitm2	interferon induced transmembrane protein 2	29
Alox5ap	arachidonate 5-lipoxygenase activating protein	29
Tbxas1	thromboxane A synthase 1, platelet	29
Nfkbid	nuclear factor of kappa light polypeptide gene enhancer in B cells inhibitor, delta	29
S100a6	S100 calcium binding protein A6 (calcyclin)	28
Fosl2	fos-like antigen 2	28
Hdc	histidine decarboxylase	28
Arrdc4	arrestin domain containing 4	28
Apoc2	apolipoprotein C-II	28
Tyrobp	TYRO protein tyrosine kinase binding protein	28
Adam15	a disintegrin and metallopeptidase domain 15 (metargidin)	27
Ms4a3	membrane-spanning 4-domains, subfamily A, member 3	27
Il18r1	interleukin 18 receptor 1	27
Krt18	keratin 18	27
Plk3	polo-like kinase 3	27
Ptgs1	prostaglandin-endoperoxide synthase 1	26
Fxyd5	FXYD domain-containing ion transport regulator 5	26
Ccl9	chemokine (C-C motif) ligand 9	26
Tnf	tumor necrosis factor	26
Il1r2	interleukin 1 receptor, type II	26
Ly6c1	lymphocyte antigen 6 complex, locus C1	26
Tusc1	tumor suppressor candidate 1	26
Fn1	fibronectin 1	26
Oas1a	2'-5' oligoadenylate synthetase 1A	25
St3gal5	ST3 beta-galactoside alpha-2,3-sialyltransferase 5	25
Slc16a3	solute carrier family 16 (monocarboxylic acid transporters), member 3	25
Tiam2	T cell lymphoma invasion and metastasis 2	25
Tmem40	transmembrane protein 40	25
Ms4a6c	membrane-spanning 4-domains, subfamily A, member 6C	25
Fam129a	family with sequence similarity 129, member A	25
Celsr3	cadherin, EGF LAG seven-pass G-type receptor 3 (flamingo homolog, Drosophila)	25
Scamp1	secretory carrier membrane protein 1	24
Dmkn	Dermokine	24
Plagl1	pleiomorphic adenoma gene-like 1	24
Hopx	HOP homeobox	24
S100a9	S100 calcium binding protein A9 (calgranulin B)	24
Slc16a3	solute carrier family 16 (monocarboxylic acid transporters), member 3	24
Cd163l1	CD163 molecule-like 1	24
Lonrf3	LON peptidase N-terminal domain and ring finger 3	23
Emilin2	elastin microfibril interfacer 2	23
Ppp1r15a	protein phosphatase 1, regulatory (inhibitor) subunit 15A	23
Pilra	paired immunoglobin-like type 2 receptor alpha	23
Osbpl3	oxysterol binding protein-like 3	23
Mmp9	matrix metallopeptidase 9	22
Thbd	thrombomodulin	22
Dgat2	diacylglycerol O-acyltransferase 2	22
Metrnl	meteorin, glial cell differentiation regulator-like	21
Tnfrsf25	tumor necrosis factor receptor superfamily, member 25	21
Ctsg	cathepsin G	21
Klf4	Kruppel-like factor 4 (gut)	21
Arl4d	ADP-ribosylation factor-like 4D	21
Pilra	paired immunoglobin-like type 2 receptor alpha	21
Ms4a4b	membrane-spanning 4-domains, subfamily A, member 4B	21
Gcnt2	glucosaminyl (N-acetyl) transferase 2, I-branching enzyme	20
Litaf	LPS-induced TN factor	20
Samd3	sterile alpha motif domain containing 3	20
AI790276	expressed sequence AI790276	20
Dnaja4	DnaJ (Hsp40) homolog, subfamily A, member 4	20
Nkg7	natural killer cell group 7 sequence	20
Tgfbi	transforming growth factor, beta induced	20
Klra2	killer cell lectin-like receptor, subfamily A, member 2	19
Wfdc17	WAP four-disulfide core domain 17	19
Plaur	plasminogen activator, urokinase receptor	19
Nhsl2	NHS-like 2	19
Dmkn	Dermokine	19
Cd63	CD63 antigen	19
Cebpb	CCAAT/enhancer binding protein (C/EBP), beta	19
Ier5l	immediate early response 5-like	19
Tmem37	transmembrane protein 37	19
Rab11fip5	RAB11 family interacting protein 5 (class I)	19
Ccl2	chemokine (C-C motif) ligand 2	19
Sertad1	SERTA domain containing 1	19
Msantd3	Myb/SANT-like DNA-binding domain containing 3	19
Ifitm1	interferon induced transmembrane protein 1	19
Ebi3	Epstein-Barr virus induced gene 3	19
Cybb	cytochrome b-245, beta polypeptide	19
Cpne2	copine II	19
Lgals3	lectin, galactose binding, soluble 3	19
Cfh	complement component factor h	19
Ass1	argininosuccinate synthetase 1	19
Ffar2	free fatty acid receptor 2	18
App	amyloid beta (A4) precursor protein	18
Chac1	ChaC, cation transport regulator 1	18
Rab38	RAB38, member of RAS oncogene family	18
Slc25a24	solute carrier family 25 (mitochondrial carrier, phosphate carrier), member 24	18
Ifitm1	interferon induced transmembrane protein 1	18
Acsbg1	acyl-CoA synthetase bubblegum family member 1	18
Adssl1	adenylosuccinate synthetase like 1	18
Il2rb	interleukin 2 receptor, beta chain	18
Ms4a4b	membrane-spanning 4-domains, subfamily A, member 4B	18
Cpne7	copine VII	18
Gabarapl1	gamma-aminobutyric acid (GABA) A receptor-associated protein-like 1	18
Cited2	Cbp/p300-interacting transactivator, with Glu/Asp-rich carboxy-terminal domain, 2	18
Adamts14	a disintegrin-like and metallopeptidase (reprolysin type) with thrombospondin type 1 motif, 14	18
F5	coagulation factor V	17
Chn2	chimerin (chimaerin) 2	17
Pilra	paired immunoglobin-like type 2 receptor alpha	17
Cd7	CD7 antigen	17
Fam129b	family with sequence similarity 129, member B	17
Elane	elastase, neutrophil expressed	17
Tmem2	transmembrane protein 2	17
Osbpl3	oxysterol binding protein-like 3	17
Ltbp3	latent transforming growth factor beta binding protein 3	17
Arl4d	ADP-ribosylation factor-like 4D	17
Ckap4	cytoskeleton-associated protein 4	17
Gramd1b	GRAM domain containing 1B	17
Il6ra	interleukin 6 receptor, alpha	17
Pbx1	pre B cell leukemia homeobox 1	17
Nfe2	nuclear factor, erythroid derived 2	17
Cited2	Cbp/p300-interacting transactivator, with Glu/Asp-rich carboxy-terminal domain, 2	17
Lst1	leukocyte specific transcript 1	17
Cd34	CD34 antigen	17
Phactr2	phosphatase and actin regulator 2	17
Ptger4	prostaglandin E receptor 4 (subtype EP4)	17
Fam46a	family with sequence similarity 46, member A	16
Oas2	2'-5' oligoadenylate synthetase 2	16
Stfa2l1	stefin A2 like 1	16
Cyth3	cytohesin 3	16
Cx3cr1	chemokine (C-X3-C) receptor 1	16
Fam129b	family with sequence similarity 129, member B	16
Myo1f	myosin IF	16
Rnd1	Rho family GTPase 1	16
Mcpt8	mast cell protease 8	16
Gda	guanine deaminase	16
Rab31	RAB31, member RAS oncogene family	16
Oas1f	2'-5' oligoadenylate synthetase 1F	16
Rasgef1b	RasGEF domain family, member 1B	16
Slpi	secretory leukocyte peptidase inhibitor	16
Gata2	GATA binding protein 2	16
Egr1	early growth response 1	15
Tjp2	tight junction protein 2	15
Nfam1	Nfat activating molecule with ITAM motif 1	15
Plscr1	phospholipid scramblase 1	15
Hexa	hexosaminidase A	15
Ifi27l2a	interferon, alpha-inducible protein 27 like 2A	15
Golm1	golgi membrane protein 1	15
Ugt1a6b	UDP glucuronosyltransferase 1 family, polypeptide A6B	15
Prr5l	proline rich 5 like	15
Hspbp1	HSPA (heat shock 70kDa) binding protein, cytoplasmic cochaperone 1	15
Gstm1	glutathione S-transferase, mu 1	15
Rab32	RAB32, member RAS oncogene family	15
Cdc42ep3	CDC42 effector protein (Rho GTPase binding) 3	15
Crispld2	cysteine-rich secretory protein LCCL domain containing 2	15
Cd9	CD9 antigen	15
Dusp5	dual specificity phosphatase 5	15
Ccm2l	cerebral cavernous malformation 2-like	15
Tsc22d1	TSC22 domain family, member 1	15
Fes	feline sarcoma oncogene	15
Cd302	CD302 antigen	15
Olfm1	olfactomedin 1	15
Plxdc2	plexin domain containing 2	15
Wls	wntless homolog (Drosophila)	15
F13a1	coagulation factor XIII, A1 subunit	15
Crispld2	cysteine-rich secretory protein LCCL domain containing 2	15
Cd300lf	CD300 antigen like family member F	15
Bcl2a1c	B cell leukemia/lymphoma 2 related protein A1c	14
Myo1f	myosin IF	14
Nme4	NME/NM23 nucleoside diphosphate kinase 4	14
Ncf2	neutrophil cytosolic factor 2	14
Gas7	growth arrest specific 7	14
Mcf2l	mcf.2 transforming sequence-like	14
Ier2	immediate early response 2	14
Ccdc102a	coiled-coil domain containing 102A	14
Fcgr3	Fc receptor, IgG, low affinity III	14
Tet2	tet methylcytosine dioxygenase 2	14
Serpinb10	serine (or cysteine) peptidase inhibitor, clade B (ovalbumin), member 10	14
Dap	death-associated protein	14
Plscr1	phospholipid scramblase 1	14
Itpripl2	inositol 1,4,5-triphosphate receptor interacting protein-like 2	14
Tst	thiosulfate sulfurtransferase, mitochondrial	14
Ncf1	neutrophil cytosolic factor 1	14
Fes	feline sarcoma oncogene	14
Ptpro	protein tyrosine phosphatase, receptor type, O	14
H2-Q5	histocompatibility 2, Q region locus 5	14
Jun	Jun oncogene	14
Slco3a1	solute carrier organic anion transporter family, member 3a1	14
F2r	coagulation factor II (thrombin) receptor	14
Ltbr	lymphotoxin B receptor	14
Cd300lf	CD300 antigen like family member F	14
Cmpk2	cytidine monophosphate (UMP-CMP) kinase 2, mitochondrial	14
G0s2	G0/G1 switch gene 2	13
Ifnlr1	interferon lambda receptor 1	13
S100a10	S100 calcium binding protein A10 (calpactin)	13
Fut7	fucosyltransferase 7	13
Sh3tc1	SH3 domain and tetratricopeptide repeats 1	13
Atp8b4	ATPase, class I, type 8B, member 4	13
Aldh3b1	aldehyde dehydrogenase 3 family, member B1	13
Tesc	Tescalcin	13
Ogfrl1	opioid growth factor receptor-like 1	13
Plbd1	phospholipase B domain containing 1	13
Klrd1	killer cell lectin-like receptor, subfamily D, member 1	13
Mlkl	mixed lineage kinase domain-like	13
Lag3	lymphocyte-activation gene 3	13
Tubb6	tubulin, beta 6 class V	13
Vopp1	vesicular, overexpressed in cancer, prosurvival protein 1	13
Gstm1	glutathione S-transferase, mu 1	13
Rarg	retinoic acid receptor, gamma	12
Mir22hg	Mir22 host gene (non-protein coding)	12
Cx3cr1	chemokine (C-X3-C) receptor 1	12
Abcb1a	ATP-binding cassette, sub-family B (MDR/TAP), member 1A	12
Csf1r	colony stimulating factor 1 receptor	12
Map6	microtubule-associated protein 6	12
Muc13	mucin 13, epithelial transmembrane	12
Glipr1	GLI pathogenesis-related 1 (glioma)	12
Ccnd2	cyclin D2	12
Slc7a5	solute carrier family 7 (cationic amino acid transporter, y+ system), member 5	12
Pram1	PML-RAR alpha-regulated adaptor molecule 1	12
Cldn15	claudin 15	12
Tifa	TRAF-interacting protein with forkhead-associated domain	12
Sema4a	sema domain, immunoglobulin domain (Ig), transmembrane domain (TM) and short cytoplasmic domain, (semaphorin) 4A	12
Fam92a	family with sequence similarity 92, member A	12
Pirb	paired Ig-like receptor B	12
Ms4a4c	membrane-spanning 4-domains, subfamily A, member 4C	12
Selp	selectin, platelet	12
Tal1	T cell acute lymphocytic leukemia 1	12
Zfp467	zinc finger protein 467	12
Nlgn2	neuroligin 2	12
Ncf4	neutrophil cytosolic factor 4	12
Tmem86a	transmembrane protein 86A	12
*Jund	Jun proto-oncogene related gene d	12
Ctbp2	C-terminal binding protein 2	12
Car2	carbonic anhydrase 2	12
Cpd	carboxypeptidase D	12
Mefv	Mediterranean fever	12
*The expression levels of these genes were verified with q-PCR in this study.
